# Supplementary material for: Mutational Signatures of Replication Timing and Epigenetic Modification Persist through the Global Divergence of Mutation Spectra across the Great Ape Phylogeny
Source: Genome Biol Evol. 2021 May 13;14(1):evab104. doi: 10.1093/gbe/evab104 (PMC8743035; doi:10.1093/gbe/evab104)
Supplement: evab104_Supplementary_Data [file evab104_supplementary_data.zip]

Archive with 4 entries (4 files):
- goldberg_harris_2020_supplement_revisions_20210504.docx
- goldberg_harris_2020_supplement_revisions_20210504.pdf
- goldberg_harris_2020_supplement_revisions_tracked_20210504.docx
- goldberg_harris_2020_supplement_revisions_tracked_20210504.pdf
